# Supplementary material for: Torpor-like Hypothermia Induced by A1 Adenosine Receptor Agonist: A Novel Approach to Protect against Neuroinflammation
Source: Int J Mol Sci. 2023 Jul 3;24(13):11036. doi: 10.3390/ijms241311036 (PMC10341625; doi:10.3390/ijms241311036)
Supplement: Supplementary file 1 [file ijms-24-11036-s001.zip]

Archive with 1 entries (1 files):
- ijms-2469040-supplementary.pdf
